# Supplementary material for: Modeling Multispecies Gene Flow Dynamics Reveals the Unique Roles of Different Horizontal Gene Transfer Mechanisms
Source: Front Microbiol. 2018 Dec 4;9:2978. doi: 10.3389/fmicb.2018.02978 (PMC6288448; doi:10.3389/fmicb.2018.02978)
Supplement: Supplementary file 2 [file Data_Sheet_2.ZIP]

Archive with 8 entries (8 files):
- figure3.m
- figure4.m
- figure5.m
- format_time_interval.m
- hgt.m
- si_figure1.m
- si_figure2.m
- constants.m
