# Supplementary material for: Modeling Multispecies Gene Flow Dynamics Reveals the Unique Roles of Different Horizontal Gene Transfer Mechanisms
Source: Front Microbiol. 2018 Dec 4;9:2978. doi: 10.3389/fmicb.2018.02978 (PMC6288448; doi:10.3389/fmicb.2018.02978)
Supplement: Supplementary file 2 [file Data_Sheet_2.ZIP › figure3.m]

%
% figure3.m
%
% Figure 3: Conjugation
%

constants;

runs_m = 1;
runs_n = 2;
fig = figure('position', [0, 0, 500*runs_n, 500*runs_m]);

runs_i = 1;
acceleration = 5e0;
hgt;
axes = get(fig, 'CurrentAxes');
axes.Position(4) = 0.95 * axes.Position(4);
text(-700,-11,'\bfA. \rm Conjugation, Transformation, Transduction,','FontSize',14);
text(160,-5,'and Vesicle-Mediated Transfer','FontSize',14);
colormap('jet');
ylabel('Species');

runs_i = 2;
gamma_transformation = 0;
gamma_transduction = 0;
gamma_vesicles = 0;
hgt;
axes = get(fig, 'CurrentAxes');
axes.Position(4) = 0.95 * axes.Position(4);
text(-700,-11,'\bfB. \rm Only Conjugation','FontSize',14);
colormap('jet');
ylabel('Species');

cb = colorbar;
cb.Position(1) = 1.13*cb.Position(1);
cb.Position(3) = 0.5*cb.Position(3);
cbLabel = text(1.33e4, 90, 'Fraction of Cells Containing Plasmid', 'FontSize', 13, 'Rotation', 90);
