# Supplementary material for: Modeling Multispecies Gene Flow Dynamics Reveals the Unique Roles of Different Horizontal Gene Transfer Mechanisms
Source: Front Microbiol. 2018 Dec 4;9:2978. doi: 10.3389/fmicb.2018.02978 (PMC6288448; doi:10.3389/fmicb.2018.02978)
Supplement: Supplementary file 2 [file Data_Sheet_2.ZIP › figure4.m]

%
% figure4.m
%
% Figure 4: Transformation, Transduction, and Vesicle-Mediated Transfer
%

constants;

runs_m = 2;
runs_n = 2;
figure('position', [0, 0, 500*runs_n, 500*runs_m])

% A. All three mechanisms are on.
runs_i = 1;
gamma_conjugation = 0;
acceleration = 3.7e2;
hgt;
text(-400,-14,'\bfA. \rm Transformation, Transduction, and ','FontSize',14);
text(460,-6,'Vesicle-Mediated Transfer','FontSize',14);
colormap('jet');
ylabel('Species');

% B. Transformation is off
runs_i = 2;
old = gamma_transformation;
gamma_transformation = 0;
acceleration = 3.7e2;
hgt;
text(-400,-14,'\bfB. \rm Transduction and Vesicle-Mediated','FontSize',14);
text(460,-6,'Transfer','FontSize',14);
colormap('jet');
ylabel('Species');
gamma_transformation = old;

% C. Transduction is off
runs_i = 3;
old = gamma_transduction;
gamma_transduction = 0;
acceleration = 3.7e2;
hgt;
text(-400,-14,'\bfC. \rm Transformation and Vesicle-Mediated','FontSize',14);
text(460,-6,'Transfer','FontSize',14);
colormap('jet');
ylabel('Species');
gamma_transduction = old;

% D. Vesicles are off
runs_i = 4;
old = gamma_vesicles;
gamma_vesicles = 0;
acceleration = 3.7e2;
hgt;
text(-400,-14,'\bfD. \rm Transformation and Transduction','FontSize',14);
text(460,-6,'','FontSize',14);
colormap('jet');
ylabel('Species');
gamma_vesicles = old;

% Colorbar
cb = colorbar;
cb.Position(1) = 1.15*cb.Position(1);
cb.Position(3) = 0.5*cb.Position(3);
cb.Position(4) = 2.395*cb.Position(4);
cbLabel = text(1.37e4, 20, 'Fraction of Cells Containing Plasmid', 'FontSize', 13, 'Rotation', 90);
