# Supplementary material for: Modeling Multispecies Gene Flow Dynamics Reveals the Unique Roles of Different Horizontal Gene Transfer Mechanisms
Source: Front Microbiol. 2018 Dec 4;9:2978. doi: 10.3389/fmicb.2018.02978 (PMC6288448; doi:10.3389/fmicb.2018.02978)
Supplement: Supplementary file 2 [file Data_Sheet_2.ZIP › figure5.m]

%
% figure5.m
%
% Figure 5: Total Uptake Over Time
%

constants;

runs_m = 1;
runs_n = 2;
figure('position', [0, 0, 500*runs_n, 500*runs_m])

runs_i = 2;
fsIterations = 10;
gamma_conjugation = 0;
acceleration = 3.7e2;

hgt;
axes = get(gcf, 'CurrentAxes');
axes.Position(4) = 0.95 * axes.Position(4);
text(-1700,-11,'\bfB. \rm Transformation, Transduction, and', 'FontSize', 14);
text(-840, -5, 'Vesicle-Mediated Transfer','FontSize',14);

% Colorbar
colormap('jet');
ylabel('Species');
cb = colorbar;
cb.Position(1) = 1.13*cb.Position(1);
cb.Position(3) = 0.5*cb.Position(3);
cbLabel = text(1.33e4, 90, 'Fraction of Cells Containing Plasmid', 'FontSize', 13, 'Rotation', 90);

for iteration = 1:fsIterations
    uptake = sum(squeeze(I(iteration, :, :)), 1)./b_total;
    theplot = subplot(runs_m, runs_n, 1);
    set(gca, 'FontSize', 12);
    if iteration == fsIterations
        color = 'r';
        linewidth = 2;
    else
        color = 'b';
        linewidth = 0.5;
    end
    hold on;
    plot((1:maxT)*acceleration/(60*24*365.2425), uptake, 'Color', color, 'LineWidth', linewidth);
    axis([0 maxT*acceleration/(60*24*365.2425) 0 1]);
    hold off;
    xlabel('Time (years)', 'FontSize', 13);
    ylabel('Fraction of Total Uptake', 'FontSize', 13);
end
theplot.OuterPosition(1) = theplot.OuterPosition(1) - 0.0500;
axes = get(gcf, 'CurrentAxes');
axes.Position(4) = 0.93 * axes.Position(4);

% full spread patch on Fig. A
mean_fullSpread_A = mean_fullSpread * acceleration / (60*24*365.2425);
std_fullSpread_A = std_fullSpread * acceleration / (60*24*365.2425);
patchCoordsX = [mean_fullSpread_A-std_fullSpread_A mean_fullSpread_A-std_fullSpread_A mean_fullSpread_A+std_fullSpread_A mean_fullSpread_A+std_fullSpread_A];
patchCoordsY = [0.003 2 2 0.003];
patch(patchCoordsX, patchCoordsY, [0 0.9 0], 'LineStyle', 'none', 'FaceAlpha', 0.8);
text(mean_fullSpread_A - 0.005*maxT*acceleration/(60*24*365.2425), 0.5, format_time_interval(mean_fullSpread * acceleration), 'FontSize', 11, 'Rotation', 90, 'HorizontalAlignment', 'center');

text(-1.3,1.105,'\bfA.','FontSize',14);
