# Supplementary material for: Modeling Multispecies Gene Flow Dynamics Reveals the Unique Roles of Different Horizontal Gene Transfer Mechanisms
Source: Front Microbiol. 2018 Dec 4;9:2978. doi: 10.3389/fmicb.2018.02978 (PMC6288448; doi:10.3389/fmicb.2018.02978)
Supplement: Supplementary file 2 [file Data_Sheet_2.ZIP › format_time_interval.m]

%
% Time Interval Formatter
%

function out = format_time_interval(minutes)

    hours = minutes / 60; % consider hours
    if hours < 2 % use minutes
        out = sprintf('%3.1f minutes', minutes);
    else % use hours or larger
        days = hours / 24; % consider days
        if days < 3 % use hours
            out = sprintf('%3.1f hours', hours);
        else % use days or larger
            years = days / 365.2425;
            if years < 1 % use days
                out = sprintf('%3.1f days', days);
            else % use years
                out = sprintf('%3.1f years', years);
            end
        end
    end
