# Supplementary material for: Modeling Multispecies Gene Flow Dynamics Reveals the Unique Roles of Different Horizontal Gene Transfer Mechanisms
Source: Front Microbiol. 2018 Dec 4;9:2978. doi: 10.3389/fmicb.2018.02978 (PMC6288448; doi:10.3389/fmicb.2018.02978)
Supplement: Supplementary file 2 [file Data_Sheet_2.ZIP › si_figure1.m]

%
% si_figure1.m
%
% SI Figure 1: Sensitivity to Gamma
%

constants;

runs_i = 0; % don't draw plots

acceleration = 1e3;
gamma_conjugation = 0; % conjugation off
gamma_coefficients = logspace(-5, 5, 20);
repeat = 10;

% Transformation
transformation_spread_time = [];
transformation_spread_err = [];
old_gamma_transformation = gamma_transformation;
for gamma_coefficient = gamma_coefficients
    gamma_transformation = old_gamma_transformation * gamma_coefficient;
    
    temp_spread_time = [];
    for i = 1:repeat
        hgt;
        temp_spread_time = [temp_spread_time (done_mark * acceleration)];
    end
    
    transformation_spread_time = [transformation_spread_time mean(temp_spread_time)];
    transformation_spread_err = [transformation_spread_err std(temp_spread_time)];
end
gamma_transformation = old_gamma_transformation;

% Transduction
transduction_spread_time = [];
transduction_spread_err = [];
old_gamma_transduction = gamma_transduction;
for gamma_coefficient = gamma_coefficients
    gamma_transduction = gamma_coefficient * old_gamma_transduction;
    
    temp_spread_time = [];
    for i = 1:repeat
        hgt;
        temp_spread_time = [temp_spread_time (done_mark * acceleration)];
    end
    
    transduction_spread_time = [transduction_spread_time mean(temp_spread_time)];
    transduction_spread_err = [transduction_spread_err std(temp_spread_time)];
end
gamma_transduction = old_gamma_transduction;

% Vesicles
vesicles_spread_time = [];
vesicles_spread_err = [];
old_gamma_vesicles = gamma_vesicles;
for gamma_coefficient = gamma_coefficients
    gamma_vesicles = gamma_coefficient * old_gamma_vesicles;
    
    temp_spread_time = [];
    for i = 1:repeat
        hgt;
        temp_spread_time = [temp_spread_time (done_mark * acceleration)];
    end
    
    vesicles_spread_time = [vesicles_spread_time mean(temp_spread_time)];
    vesicles_spread_err = [vesicles_spread_err std(temp_spread_time)];
end
gamma_vesicles = old_gamma_vesicles;

% Render figure
fig = figure;
hold on;
xlabel('Factor of Deviation of Mechanism Rate Constant');
ylabel('Time to Full Spread (minutes)');
errorbar(gamma_coefficients, transformation_spread_time, transformation_spread_err, 'r');
errorbar(gamma_coefficients, transduction_spread_time, transduction_spread_err, 'c');
errorbar(gamma_coefficients, vesicles_spread_time, vesicles_spread_err, 'b');
legend('Transformation', 'Transduction', 'Vesicle-Mediated Transfer');
ax = get(fig,'CurrentAxes');
set(ax,'XScale','log'); 
