# Supplementary material for: Modeling Multispecies Gene Flow Dynamics Reveals the Unique Roles of Different Horizontal Gene Transfer Mechanisms
Source: Front Microbiol. 2018 Dec 4;9:2978. doi: 10.3389/fmicb.2018.02978 (PMC6288448; doi:10.3389/fmicb.2018.02978)
Supplement: Supplementary file 2 [file Data_Sheet_2.ZIP › si_figure2.m]

%
% si_figure2.m
%
% SI Figure 2: Alternative Vesicle Rules
%

constants;

runs_m = 2;
runs_n = 3;
fig = figure('position', [0, 0, 500*runs_n, 500*runs_m]);

% 0.1 uptake vesicles
runs_i = 1;
acceleration = 4.2e2;
gamma_conjugation = 0; % conjugation off
prob_uptake_vesicles = 0.1;
hgt;
axes = get(fig, 'CurrentAxes');
% axes.Position(2) = 0.5 * axes.Position(2);
text(-700,-11,'\bfA. \rm 10% of Species Uptake Vesicles','FontSize',16);
colormap('jet');
set(gca, 'FontSize', 14);
ylabel('Species', 'FontSize', 15);
xlabel('Time', 'FontSize', 15);

% 0.5 uptake vesicles
runs_i = 2;
acceleration = 4.2e2;
gamma_conjugation = 0; % conjugation off
prob_uptake_vesicles = 0.5;
hgt;
axes = get(fig, 'CurrentAxes');
% axes.Position(2) = 0.5 * axes.Position(2);
text(-700,-11,'\bfB. \rm 50% of Species Uptake Vesicles','FontSize',16);
colormap('jet');
set(gca, 'FontSize', 14);
ylabel('Species', 'FontSize', 15);
xlabel('Time', 'FontSize', 15);

% 0.9 uptake vesicles
runs_i = 3;
acceleration = 4.2e2;
gamma_conjugation = 0; % conjugation off
prob_uptake_vesicles = 0.9;
hgt;
axes = get(fig, 'CurrentAxes');
% axes.Position(2) = 0.5 * axes.Position(2);
text(-700,-11,'\bfC. \rm 90% of Species Uptake Vesicles','FontSize',16);
colormap('jet');
set(gca, 'FontSize', 14);
ylabel('Species', 'FontSize', 15);
xlabel('Time', 'FontSize', 15);

prob_uptake_vesicles = 1.0;

% 0.1 produce vesicles
runs_i = 4;
acceleration = 4.2e2;
gamma_conjugation = 0; % conjugation off
prob_produce_vesicles = 0.1;
hgt;
axes = get(fig, 'CurrentAxes');
% axes.Position(2) = 0.5 * axes.Position(2);
text(-700,-11,'\bfD. \rm 10% of Species Produce Vesicles','FontSize',16);
colormap('jet');
set(gca, 'FontSize', 14);
ylabel('Species', 'FontSize', 15);
xlabel('Time', 'FontSize', 15);

% 0.5 produce vesicles
runs_i = 5;
acceleration = 4.2e2;
gamma_conjugation = 0; % conjugation off
prob_produce_vesicles = 0.5;
hgt;
axes = get(fig, 'CurrentAxes');
% axes.Position(2) = 0.5 * axes.Position(2);
text(-700,-11,'\bfE. \rm 50% of Species Produce Vesicles','FontSize',16);
colormap('jet');
set(gca, 'FontSize', 14);
ylabel('Species', 'FontSize', 15);
xlabel('Time', 'FontSize', 15);

% 0.9 produce vesicles
runs_i = 6;
acceleration = 4.2e2;
gamma_conjugation = 0; % conjugation off
prob_produce_vesicles = 0.9;
hgt;
axes = get(fig, 'CurrentAxes');
% axes.Position(2) = 0.5 * axes.Position(2);
text(-700,-11,'\bfF. \rm 90% of Species Produce Vesicles','FontSize',16);
colormap('jet');
set(gca, 'FontSize', 14);
ylabel('Species', 'FontSize', 15);
xlabel('Time', 'FontSize', 15);

% Colorbar
cb = colorbar('FontSize', 13);
cb.Position(1) = 1.10*cb.Position(1);
cb.Position(3) = 0.5*cb.Position(3);
cb.Position(4) = 2.395*cb.Position(4);
cbLabel = text(1.45e4, 45, 'Fraction of Cells Containing Plasmid', 'FontSize', 15, 'Rotation', 90);
