# Supplementary material for: Modeling Multispecies Gene Flow Dynamics Reveals the Unique Roles of Different Horizontal Gene Transfer Mechanisms
Source: Front Microbiol. 2018 Dec 4;9:2978. doi: 10.3389/fmicb.2018.02978 (PMC6288448; doi:10.3389/fmicb.2018.02978)
Supplement: Supplementary file 2 [file Data_Sheet_2.ZIP › constants.m]

%
% constants.m
%
% Set constants to their default values. Each experiment may modify these
% values.
%

% Iterations
fsIterations = 5; % number of iterations to compute average time to full spread

% Time
acceleration = 2e0; % minutes per timestep
% {2e0 to see conjugation, 1e5 to see transduction, 1e6 to see VM}

% Population
n = 100;
b_total = 1e6; % cells/mL

% Vertical Transfer / Fitness
m = 0.02; % Malthusian fitness parameter
generation_time = 60*24; % the time of one generation in minutes

% Conjugation
gamma_conjugation = 1e-8; % conjugation rate constant
prob_super_permissive = 0.15;
super_permissive_bonus = 25;

% Transformation:
prob_transformable = 0.01; % percentage of competent species
gamma_transformation = 1e-16; % transformation rate constant

% Transduction:
gamma_transduction = 1e-15; % transduction rate constant
max_module_size = 15; % size of the largest cluster

% Vesicles:
gamma_vesicles = 1e-22; % VM transfer rate constant
prob_produce_vesicles = 1.0;
prob_uptake_vesicles = 1.0;

% Directory:
addpath('..');
